# Supplementary material for: ﻿Didymocarpuspingyuanensis (Gesneriaceae), a new species endemic to Danxia landscape from Guangdong Province, China, and two new combinations in Didymocarpus
Source: PhytoKeys. 2024 Jul 16;244:213–24. doi: 10.3897/phytokeys.244.126137 (PMC11266900; doi:10.3897/phytokeys.244.126137)
Supplement: XML Treatment for Didymocarpus yinzhengii [file phytokeys.244.126137-treatment2.xml]

<!DOCTYPE tp:taxon-treatment
  PUBLIC "-//TaxonX//DTD Taxonomic Treatment Publishing DTD v0 20100105//EN" "tax-treatment-NSO.dtd">
<tp:taxon-treatment xmlns:tp="http://www.plazi.org/taxpub"><tp:treatment-meta><kwd-group><label>Taxon classification</label><kwd>
                <named-content content-type="kingdom">Plantae</named-content>
              </kwd><kwd>
                <named-content content-type="order">Lamiales</named-content>
              </kwd><kwd>
                <named-content content-type="family">Gesneriaceae</named-content>
              </kwd></kwd-group><mixed-citation publication-type="journal"><person-group><name><surname>Yang</surname><given-names>Ling-Han</given-names></name><name><surname>Dai</surname><given-names>Jing-Min</given-names></name><name><surname>Wen</surname><given-names>Fang</given-names></name><name><surname>Liu</surname><given-names>Jian-Hui</given-names></name><name><surname>Lan</surname><given-names>Xue-Zheng</given-names></name><name><surname>Fan</surname><given-names>Qiang</given-names></name></person-group><article-title>﻿<italic><tp:taxon-name><tp:taxon-name-part taxon-name-part-type="genus" reg="Didymocarpus">Didymocarpus</tp:taxon-name-part><tp:taxon-name-part taxon-name-part-type="species" reg="pingyuanensis">pingyuanensis</tp:taxon-name-part></tp:taxon-name></italic> (<tp:taxon-name><tp:taxon-name-part taxon-name-part-type="family">Gesneriaceae</tp:taxon-name-part></tp:taxon-name>), a new species endemic to Danxia landscape from Guangdong Province, China, and two new combinations in <italic><tp:taxon-name><tp:taxon-name-part taxon-name-part-type="genus" reg="Didymocarpus">Didymocarpus</tp:taxon-name-part></tp:taxon-name></italic></article-title><source>PhytoKeys</source><day>16</day><month>07</month><year>2024</year><volume>244</volume><fpage>213</fpage><lpage>224</lpage><pub-id pub-id-type="doi">10.3897/phytokeys.244.126137</pub-id></mixed-citation></tp:treatment-meta><tp:nomenclature><label>﻿</label><tp:taxon-name>
              <object-id xmlns:xlink="http://www.w3.org/1999/xlink" content-type="arpha" xlink:type="simple">6BACB540-8112-5C64-A9CC-7A77A0451619</object-id>
              <tp:taxon-name-part taxon-name-part-type="genus" reg="Didymocarpus">Didymocarpus</tp:taxon-name-part>
              <tp:taxon-name-part taxon-name-part-type="species" reg="yinzhengii">yinzhengii</tp:taxon-name-part>
              <object-id xmlns:xlink="http://www.w3.org/1999/xlink" content-type="ipni" xlink:type="simple">urn:lsid:ipni.org:names:77345326-1</object-id>
            </tp:taxon-name><tp:taxon-authority>(J.M.Li &amp; S.J.Li.) Ling H.Yang, Q.Fan &amp; F.Wen</tp:taxon-authority><tp:taxon-status xmlns:xlink="http://www.w3.org/1999/xlink" xlink:type="simple">comb. nov.</tp:taxon-status><tp:nomenclature-citation-list><tp:nomenclature-citation><tp:taxon-name>
                  <tp:taxon-name-part taxon-name-part-type="genus" reg="Didymocarpus"/>
                  <tp:taxon-name-part taxon-name-part-type="species" reg="heucherifolius"/>
                  <tp:taxon-name-part taxon-name-part-type="infraspecific-rank"/>
                  <tp:taxon-name-part taxon-name-part-type="variety" reg="yinzhengii"/>
                </tp:taxon-name><comment>≡ <tp:taxon-name><tp:taxon-name-part taxon-name-part-type="genus" reg="Didymocarpus">Didymocarpus</tp:taxon-name-part><tp:taxon-name-part taxon-name-part-type="species" reg="heucherifolius">heucherifolius</tp:taxon-name-part><tp:taxon-name-part taxon-name-part-type="infraspecific-rank">var.</tp:taxon-name-part><tp:taxon-name-part taxon-name-part-type="variety" reg="yinzhengii">yinzhengii</tp:taxon-name-part></tp:taxon-name> J.M.Li &amp; S.J.Li. Phytotaxa 156 (3): 187. 2014. </comment></tp:nomenclature-citation></tp:nomenclature-citation-list></tp:nomenclature><tp:treatment-sec sec-type="material" id="SECID0EZ4AG"><title>Type.</title><p>China. Hunan: near Yongxing County. alt. 300 m, <named-content xmlns:xlink="http://www.w3.org/1999/xlink" content-type="dwc:verbatimCoordinates" xlink:type="simple"><named-content content-type="geo-json" specific-use="{&#34;type&#34;:&#34;Point&#34;,&#34;coordinates&#34;:[113.190278,26.286111]}" id="NCID0EC5AG" xlink:type="simple">26°17'10"N, 113°11'25"E</named-content></named-content>, 6 May 2011, <italic>Jia-Mei Li 1105062</italic> (holotype: HEAC!); ibid. <italic>Jia-Mei Li 11501</italic> (paratype: IBK!).</p></tp:treatment-sec></tp:taxon-treatment>
